# Supplementary material for: Side Effects of COVID-19 Vaccines Primer Doses: Experience of Saudi Healthcare Workers Participating in CoVaST-SA
Source: Vaccines (Basel). 2022 Dec 13;10(12):2137. doi: 10.3390/vaccines10122137 (PMC9788140; doi:10.3390/vaccines10122137)
Supplement: Supplementary file 1 [file vaccines-10-02137-s001.zip]

Archive with 1 entries (1 files):
- vaccines-2030885-supplementary.pdf
